# Supplementary material for: ANGPTL3 orchestrates hepatic fructose sensing and metabolism
Source: Cell Rep. Author manuscript; Available in PMC 2025 Aug 5. (PMC12324827; doi:10.1016/j.celrep.2025.115962)
Supplement: 2 [file NIHMS2099522-supplement-2.xlsx]

## Sheet: Sheet1
Supplement Table 1. Secreted proteins detected by mass spectrometry in the active fractions from hepatocyte secretome.
Description	AAs	Gene	SECRETED	SIGNAL_PEPTIDE	Secretome 1	Secretome 2	Transcript	p_val_adj	avg_log2FC
>sp|P09813|APOA2_MOUSE Apolipoprotein A-II OS=Mus musculus OX=10090 GN=Apoa2 PE=1 SV=2	102	Apoa2	secreted	signal peptide	6	1	0.999	6.44e-09	0.219443
>sp|Q8K0E8|FIBB_MOUSE Fibrinogen beta chain OS=Mus musculus OX=10090 GN=Fgb PE=1 SV=1	481	Fgb	secreted	signal peptide	52	1	0.98	0	-2.09176
>sp|Q07797|LG3BP_MOUSE Galectin-3-binding protein OS=Mus musculus OX=10090 GN=Lgals3bp PE=1 SV=1	577	Lgals3bp	secreted	signal peptide	67	1	0.485	3.2e-52	-0.138934
>sp|Q8BH35|CO8B_MOUSE Complement component C8 beta chain OS=Mus musculus OX=10090 GN=C8b PE=1 SV=1	589	C8b	secreted	signal peptide	NA	1	0.804	2.83e-284	-0.886374
>sp|P25085|IL1RA_MOUSE Interleukin-1 receptor antagonist protein OS=Mus musculus OX=10090 GN=Il1rn PE=2 SV=1	178	Il1rn	secreted	signal peptide	NA	1	0.172	5.58e-68	-0.152293
>sp|P10889|CXCL2_MOUSE C-X-C motif chemokine 2 OS=Mus musculus OX=10090 GN=Cxcl2 PE=1 SV=2	100	Cxcl2	secreted	signal peptide	NA	1	0.011	1	-0.0559744
>sp|Q8VEB4|PAG15_MOUSE Group XV phospholipase A2 OS=Mus musculus OX=10090 GN=Pla2g15 PE=1 SV=1	412	Pla2g15	secreted	signal peptide	NA	1	0.091	1	-0.0351401
>sp|P12032|TIMP1_MOUSE Metalloproteinase inhibitor 1 OS=Mus musculus OX=10090 GN=Timp1 PE=1 SV=2	205	Timp1	secreted	signal peptide	NA	1	0.001	1	0.00424189
>sp|O88947|FA10_MOUSE Coagulation factor X OS=Mus musculus OX=10090 GN=F10 PE=1 SV=1	481	F10	secreted	signal peptide	10	2	0.805	7.88e-179	-0.585696
>sp|P33587|PROC_MOUSE Vitamin K-dependent protein C OS=Mus musculus OX=10090 GN=Proc PE=1 SV=2	460	Proc	secreted	signal peptide	12	2	0.791	1.57e-47	-0.149194
>sp|Q8VCM7|FIBG_MOUSE Fibrinogen gamma chain OS=Mus musculus OX=10090 GN=Fgg PE=1 SV=1	436	Fgg	secreted	signal peptide	56	2	0.98	0	-2.06193
>sp|P62960|YBOX1_MOUSE Nuclease-sensitive element-binding protein 1 OS=Mus musculus OX=10090 GN=Ybx1 PE=1 SV=3	322	Ybx1	secreted	n	60	2	0.844	1	0.188726
>sp|Q61147|CERU_MOUSE Ceruloplasmin OS=Mus musculus OX=10090 GN=Cp PE=1 SV=2	1061	Cp	secreted	signal peptide	77	2	0.866	0	-1.7662
>sp|P35441|TSP1_MOUSE Thrombospondin-1 OS=Mus musculus OX=10090 GN=Thbs1 PE=1 SV=1	1170	Thbs1	secreted	signal peptide	87	2	0.004	1	0.00696984
>tr|E9PVD2|E9PVD2_MOUSE Inter alpha-trypsin inhibitor, heavy chain 4 OS=Mus musculus OX=10090 GN=Itih4 PE=1 SV=1	941	Itih4	secreted	signal peptide	NA	2	0.913	0	-2.19383
>sp|O89020|AFAM_MOUSE Afamin OS=Mus musculus OX=10090 GN=Afm PE=1 SV=2	608	Afm	secreted	signal peptide	NA	2	0.595	2.73e-43	-0.0823216
>sp|P11588|MUP1_MOUSE Major urinary protein 1 OS=Mus musculus OX=10090 GN=Mup1 PE=1 SV=1	180	Mup1	secreted	signal peptide	NA	2	0.783	1.05e-132	-0.638114
>sp|P08101|FCGR2_MOUSE Low affinity immunoglobulin gamma Fc region receptor II OS=Mus musculus OX=10090 GN=Fcgr2 PE=1 SV=2	330	Fcgr2	secreted	signal peptide	NA	2	#N/A	#N/A	#N/A
>sp|P52787|IF_MOUSE Cobalamin binding intrinsic factor OS=Mus musculus OX=10090 GN=Cblif PE=2 SV=2	417	Cblif	secreted	signal peptide	NA	2	#N/A	#N/A	#N/A
>tr|E9Q5L2|E9Q5L2_MOUSE Inter alpha-trypsin inhibitor, heavy chain 4 OS=Mus musculus OX=10090 GN=Itih4 PE=1 SV=1	925	Itih4	secreted	signal peptide	NA	2	0.913	0	-2.19383
>sp|P16882-2|GHR_MOUSE Isoform 2 of Growth hormone receptor OS=Mus musculus OX=10090 GN=Ghr	297	Ghr	secreted	signal peptide	NA	2	0.826	1	0.133413
>sp|P21460|CYTC_MOUSE Cystatin-C OS=Mus musculus OX=10090 GN=Cst3 PE=1 SV=2	140	Cst3	secreted	signal peptide	NA	2	0.79	2.13e-55	0.193396
>sp|P52793|EFNA1_MOUSE Ephrin-A1 OS=Mus musculus OX=10090 GN=Efna1 PE=1 SV=1	205	Efna1	secreted	signal peptide	NA	2	0.592	1.2e-246	-0.551052
>sp|Q8CII9|CRLF2_MOUSE Cytokine receptor-like factor 2 OS=Mus musculus OX=10090 GN=Crlf2 PE=1 SV=2	359	Crlf2	secreted	signal peptide	NA	2	0.133	2.3e-32	-0.072904
>sp|Q6PB93|GALT2_MOUSE Polypeptide N-acetylgalactosaminyltransferase 2 OS=Mus musculus OX=10090 GN=Galnt2 PE=1 SV=1	570	Galnt2	secreted	n	NA	2	0.001	1	-0.000994558
>sp|Q91WP0|MASP2_MOUSE Mannan-binding lectin serine protease 2 OS=Mus musculus OX=10090 GN=Masp2 PE=1 SV=1	685	Masp2	secreted	signal peptide	4	3	0.754	9.24e-61	-0.158073
>sp|Q61805|LBP_MOUSE Lipopolysaccharide-binding protein OS=Mus musculus OX=10090 GN=Lbp PE=1 SV=2	481	Lbp	secreted	signal peptide	5	3	0.764	0	-1.16138
>sp|P04918|SAA3_MOUSE Serum amyloid A-3 protein OS=Mus musculus OX=10090 GN=Saa3 PE=1 SV=1	122	Saa3	secreted	signal peptide	14	3	0.723	0	-2.73809
>sp|P34884|MIF_MOUSE Macrophage migration inhibitory factor OS=Mus musculus OX=10090 GN=Mif PE=1 SV=2	115	Mif	secreted	n	16	3	0.777	1	0.534375
>sp|P07758|A1AT1_MOUSE Alpha-1-antitrypsin 1-1 OS=Mus musculus OX=10090 GN=Serpina1a PE=1 SV=4	413	Serpina1a	secreted	signal peptide	24	3	0.98	2.02e-193	-0.63877
>sp|P14847|CRP_MOUSE C-reactive protein OS=Mus musculus OX=10090 GN=Crp PE=1 SV=2	225	Crp	secreted	signal peptide	NA	3	0.86	0	-1.58837
>sp|P07759|SPA3K_MOUSE Serine protease inhibitor A3K OS=Mus musculus OX=10090 GN=Serpina3k PE=1 SV=2	418	Serpina3k	secreted	signal peptide	NA	3	0.993	7.23e-240	-0.924373
>sp|B5X0G2|MUP17_MOUSE Major urinary protein 17 OS=Mus musculus OX=10090 GN=Mup17 PE=2 SV=2	180	Mup17	secreted	signal peptide	NA	3	0.886	1.59e-94	-1.86595
>sp|Q8VCG4|CO8G_MOUSE Complement component C8 gamma chain OS=Mus musculus OX=10090 GN=C8g PE=1 SV=1	202	C8g	secreted	signal peptide	NA	3	0.874	0.431272	-0.0407003
>sp|P31725|S10A9_MOUSE Protein S100-A9 OS=Mus musculus OX=10090 GN=S100a9 PE=1 SV=3	113	S100a9	secreted	n	NA	3	0.009	1	-1.29047
>sp|P27005|S10A8_MOUSE Protein S100-A8 OS=Mus musculus OX=10090 GN=S100a8 PE=1 SV=3	89	S100a8	secreted	n	NA	3	0.008	1	-1.05432
>sp|Q8VI78|PLA1A_MOUSE Phospholipase A1 member A OS=Mus musculus OX=10090 GN=Pla1a PE=2 SV=3	456	Pla1a	secreted	signal peptide	NA	3	0.264	8.27e-34	-0.0919592
>sp|Q9WVJ3|CBPQ_MOUSE Carboxypeptidase Q OS=Mus musculus OX=10090 GN=Cpq PE=1 SV=1	470	Cpq	secreted	signal peptide	1	4	0.511	4.62e-55	-0.0941378
>sp|O88531|PPT1_MOUSE Palmitoyl-protein thioesterase 1 OS=Mus musculus OX=10090 GN=Ppt1 PE=1 SV=2	306	Ppt1	secreted	signal peptide	1	4	0.217	8.63e-20	-0.0297443
>tr|E9PZ00|E9PZ00_MOUSE Prosaposin OS=Mus musculus OX=10090 GN=Psap PE=1 SV=1	551	Psap	secreted	n	85	4	0.755	8.91e-40	-0.0884956
>sp|P26928|HGFL_MOUSE Hepatocyte growth factor-like protein OS=Mus musculus OX=10090 GN=Mst1 PE=2 SV=2	716	Mst1	secreted	signal peptide	NA	4	0.552	2.64e-92	-0.10272
>sp|P47879|IBP4_MOUSE Insulin-like growth factor-binding protein 4 OS=Mus musculus OX=10090 GN=Igfbp4 PE=1 SV=2	254	Igfbp4	secreted	signal peptide	NA	4	0.934	7.37e-32	-0.277562
>tr|Q91X70|Q91X70_MOUSE Complement component 6 OS=Mus musculus OX=10090 GN=C6 PE=1 SV=1	769	C6	secreted	signal peptide	3	5	0.737	1.73e-178	-0.578588
>sp|Q3U0B3|DHR11_MOUSE Dehydrogenase/reductase SDR family member 11 OS=Mus musculus OX=10090 GN=Dhrs11 PE=1 SV=1	260	Dhrs11	secreted	signal peptide	5	5	0.14	0.00104032	0.0783061
>sp|P05367|SAA2_MOUSE Serum amyloid A-2 protein OS=Mus musculus OX=10090 GN=Saa2 PE=1 SV=1	122	Saa2	secreted	signal peptide	27	5	0.999	0	-5.73088
>sp|Q61704|ITIH3_MOUSE Inter-alpha-trypsin inhibitor heavy chain H3 OS=Mus musculus OX=10090 GN=Itih3 PE=1 SV=3	889	Itih3	secreted	signal peptide	53	5	0.888	0	-1.54668
>sp|Q9D8T2|GSDMD_MOUSE Gasdermin-D OS=Mus musculus OX=10090 GN=Gsdmdc1 PE=1 SV=1	487	Gsdmdc1	secreted	n	NA	5	#N/A	#N/A	#N/A
>sp|Q64685|SIAT1_MOUSE Beta-galactoside alpha-2,6-sialyltransferase 1 OS=Mus musculus OX=10090 GN=St6gal1 PE=1 SV=2	403	St6gal1	secreted	n	NA	5	0.659	6.18e-181	-0.480067
>sp|Q3UZ09|C1RL_MOUSE Complement C1r subcomponent-like protein OS=Mus musculus OX=10090 GN=C1rl PE=1 SV=1	482	C1rl	secreted	signal peptide	NA	5	0.634	2.69e-111	-0.275149
>sp|P47878|IBP3_MOUSE Insulin-like growth factor-binding protein 3 OS=Mus musculus OX=10090 GN=Igfbp3 PE=2 SV=2	292	Igfbp3	secreted	signal peptide	NA	5	0.006	1	0.02674
>sp|O70570|PIGR_MOUSE Polymeric immunoglobulin receptor OS=Mus musculus OX=10090 GN=Pigr PE=1 SV=1	771	Pigr	secreted	signal peptide	4	6	0.794	1	0.0429796
>sp|Q91V80|APOF_MOUSE Apolipoprotein F OS=Mus musculus OX=10090 GN=Apof PE=2 SV=2	315	Apof	secreted	signal peptide	6	6	0.874	1.63e-237	-0.889535
>sp|Q61702|ITIH1_MOUSE Inter-alpha-trypsin inhibitor heavy chain H1 OS=Mus musculus OX=10090 GN=Itih1 PE=1 SV=2	907	Itih1	secreted	signal peptide	83	6	0.792	1.12e-283	-0.973322
>sp|Q61247|A2AP_MOUSE Alpha-2-antiplasmin OS=Mus musculus OX=10090 GN=Serpinf2 PE=1 SV=1	491	Serpinf2	secreted	signal peptide	NA	6	0.825	0	-1.08067
>sp|P15535|B4GT1_MOUSE Beta-1,4-galactosyltransferase 1 OS=Mus musculus OX=10090 GN=B4galt1 PE=1 SV=1	399	B4galt1	secreted	n	NA	6	0.546	1.67e-120	-0.308384
>tr|A0A0N4SVU1|A0A0N4SVU1_MOUSE Predicted gene 7298 OS=Mus musculus OX=10090 GN=Gm7298 PE=4 SV=1	1476	Gm7298	secreted	signal peptide	NA	6	0.005	1	0.00446799
>sp|P41317|MBL2_MOUSE Mannose-binding protein C OS=Mus musculus OX=10090 GN=Mbl2 PE=1 SV=2	244	Mbl2	secreted	signal peptide	7	7	0.846	3.36e-180	-0.638244
>sp|Q8C7G5|APOA5_MOUSE Apolipoprotein A-V OS=Mus musculus OX=10090 GN=Apoa5 PE=1 SV=1	368	Apoa5	secreted	signal peptide	7	7	0.875	4.06e-91	-0.495678
>sp|O35664-3|INAR2_MOUSE Isoform 3 of Interferon alpha/beta receptor 2 OS=Mus musculus OX=10090 GN=Ifnar2	248	Ifnar2	secreted	signal peptide	NA	7	0.499	4.37e-71	-0.146174
>sp|P03953|CFAD_MOUSE Complement factor D OS=Mus musculus OX=10090 GN=Cfd PE=1 SV=1	259	Cfd	secreted	signal peptide	NA	7	0.07	1.86e-26	0.275494
>sp|O88783|FA5_MOUSE Coagulation factor V OS=Mus musculus OX=10090 GN=F5 PE=1 SV=1	2183	F5	secreted	signal peptide	14	9	0.72	1.75e-80	-0.266006
>sp|Q9R182|ANGL3_MOUSE Angiopoietin-related protein 3 OS=Mus musculus OX=10090 GN=Angptl3 PE=1 SV=1	455	Angptl3	secreted	signal peptide	19	9	0.749	0.0206595	0.550023
>sp|Q61838|PZP_MOUSE Pregnancy zone protein OS=Mus musculus OX=10090 GN=Pzp PE=1 SV=3	1495	Pzp	secreted	signal peptide	812	9	0.883	0	-1.50946
>sp|Q99KQ4|NAMPT_MOUSE Nicotinamide phosphoribosyltransferase OS=Mus musculus OX=10090 GN=Nampt PE=1 SV=1	491	Nampt	secreted	n	NA	9	0.388	1	0.271158
>sp|Q61730|IL1AP_MOUSE Interleukin-1 receptor accessory protein OS=Mus musculus OX=10090 GN=Il1rap PE=1 SV=1	570	Il1rap	secreted	signal peptide	NA	9	0.657	8.72e-61	-0.167834
>sp|O88968|TCO2_MOUSE Transcobalamin-2 OS=Mus musculus OX=10090 GN=Tcn2 PE=1 SV=1	430	Tcn2	secreted	signal peptide	NA	9	0.486	3e-26	-0.108766
>sp|P10639|THIO_MOUSE Thioredoxin OS=Mus musculus OX=10090 GN=Txn PE=1 SV=3	105	Txn	secreted	n	2	10	#N/A	#N/A	#N/A
>sp|P13020|GELS_MOUSE Gelsolin OS=Mus musculus OX=10090 GN=Gsn PE=1 SV=3	780	Gsn	secreted	signal peptide	3	10	0.016	1	0.0932948
>sp|Q8K0D2|HABP2_MOUSE Hyaluronan-binding protein 2 OS=Mus musculus OX=10090 GN=Habp2 PE=1 SV=2	558	Habp2	secreted	signal peptide	15	10	0.607	8.66e-115	-0.291901
>sp|P01029|CO4B_MOUSE Complement C4-B OS=Mus musculus OX=10090 GN=C4b PE=1 SV=3	1738	C4b	secreted	signal peptide	196	10	0.864	0	-0.965403
>sp|Q80YC5|FA12_MOUSE Coagulation factor XII OS=Mus musculus OX=10090 GN=F12 PE=1 SV=2	597	F12	secreted	signal peptide	NA	10	0.772	1.93e-108	-0.439503
>sp|Q9WV54|ASAH1_MOUSE Acid ceramidase OS=Mus musculus OX=10090 GN=Asah1 PE=1 SV=1	394	Asah1	secreted	signal peptide	2	11	0.382	6.11e-142	-0.264694
>sp|Q04998|INHBA_MOUSE Inhibin beta A chain OS=Mus musculus OX=10090 GN=Inhba PE=1 SV=1	424	Inhba	secreted	signal peptide	4	11	0.18	1.13e-31	-0.0694459
>sp|Q9Z1P8|ANGL4_MOUSE Angiopoietin-related protein 4 OS=Mus musculus OX=10090 GN=Angptl4 PE=1 SV=1	410	Angptl4	secreted	signal peptide	11	11	0.53	6.91e-58	-0.047552
>sp|Q8BND5-3|QSOX1_MOUSE Isoform 3 of Sulfhydryl oxidase 1 OS=Mus musculus OX=10090 GN=Qsox1	568	Qsox1	secreted	signal peptide	NA	11	0.819	1.14e-259	-0.961337
>sp|P10810|CD14_MOUSE Monocyte differentiation antigen CD14 OS=Mus musculus OX=10090 GN=Cd14 PE=1 SV=1	366	Cd14	secreted	signal peptide	17	12	0.028	0.768361	-0.031997
>sp|Q00731|VEGFA_MOUSE Vascular endothelial growth factor A OS=Mus musculus OX=10090 GN=Vegfa PE=1 SV=2	214	Vegfa	secreted	signal peptide	NA	12	0.53	6.66e-45	0.0373363
>sp|Q9ESB3|HRG_MOUSE Histidine-rich glycoprotein OS=Mus musculus OX=10090 GN=Hrg PE=1 SV=2	525	Hrg	secreted	signal peptide	3	13	0.841	1.08e-83	-0.499876
>sp|P07361|A1AG2_MOUSE Alpha-1-acid glycoprotein 2 OS=Mus musculus OX=10090 GN=Orm2 PE=1 SV=1	207	Orm2	secreted	signal peptide	NA	13	0.864	0	-2.64949
>sp|O88668|CREG1_MOUSE Protein CREG1 OS=Mus musculus OX=10090 GN=Creg1 PE=1 SV=1	220	Creg1	secreted	signal peptide	1	14	0.805	1.59e-14	-0.0338473
>sp|Q5FW60|MUP20_MOUSE Major urinary protein 20 OS=Mus musculus OX=10090 GN=Mup20 PE=1 SV=1	181	Mup20	secreted	signal peptide	7	14	0.996	2.52e-14	-0.131724
>sp|P05366|SAA1_MOUSE Serum amyloid A-1 protein OS=Mus musculus OX=10090 GN=Saa1 PE=1 SV=2	122	Saa1	secreted	signal peptide	54	14	0.996	0	-4.69514
>tr|A0A2I3BRQ1|A0A2I3BRQ1_MOUSE Expressed sequence AI182371 OS=Mus musculus OX=10090 GN=AI182371 PE=1 SV=1	352	AI182371	secreted	n	NA	14	0.798	3.84e-143	-0.468866
>sp|Q61646|HPT_MOUSE Haptoglobin OS=Mus musculus OX=10090 GN=Hp PE=1 SV=1	347	Hp	secreted	signal peptide	124	15	0.996	0	-2.45043
>tr|A2BIN1|A2BIN1_MOUSE Major urinary protein 10 OS=Mus musculus OX=10090 GN=Mup10 PE=2 SV=1	180	Mup10	secreted	signal peptide	10	16	0.205	4.98e-13	0.052242
>sp|P70274|SEPP1_MOUSE Selenoprotein P OS=Mus musculus OX=10090 GN=Selenop PE=1 SV=3	380	Selenop	secreted	signal peptide	8	17	0.981	2.72e-149	-0.650174
>sp|P01027|CO3_MOUSE Complement C3 OS=Mus musculus OX=10090 GN=C3 PE=1 SV=3	1663	C3	secreted	signal peptide	272	17	0.949	0	-2.14728
>sp|Q9QWK4|CD5L_MOUSE CD5 antigen-like OS=Mus musculus OX=10090 GN=Cd5l PE=1 SV=3	352	Cd5l	secreted	signal peptide	NA	17	0.03	1	-0.471325
>sp|P05017|IGF1_MOUSE Insulin-like growth factor I OS=Mus musculus OX=10090 GN=Igf1 PE=1 SV=2	153	Igf1	secreted	signal peptide	NA	18	0.916	5.72e-21	-0.214658
>sp|Q80W65|PCSK9_MOUSE Proprotein convertase subtilisin/kexin type 9 OS=Mus musculus OX=10090 GN=Pcsk9 PE=1 SV=2	694	Pcsk9	secreted	signal peptide	NA	18	0.363	2.25e-262	-0.33681
>sp|E9PV24|FIBA_MOUSE Fibrinogen alpha chain OS=Mus musculus OX=10090 GN=Fga PE=1 SV=1	789	Fga	secreted	signal peptide	50	19	0.962	0	-2.20857
>sp|P30681|HMGB2_MOUSE High mobility group protein B2 OS=Mus musculus OX=10090 GN=Hmgb2 PE=1 SV=3	210	Hmgb2	secreted	n	NA	19	0.124	5.4e-05	0.0827853
>sp|P06683|CO9_MOUSE Complement component C9 OS=Mus musculus OX=10090 GN=C9 PE=1 SV=2	548	C9	secreted	signal peptide	2	20	0.821	2.59e-182	-0.869542
>sp|C0HKG5|RNT2A_MOUSE Ribonuclease T2-A OS=Mus musculus OX=10090 GN=Rnaset2a PE=1 SV=1	259	Rnaset2a	secreted	signal peptide	NA	20	0.222	0.00808228	0.0578962
>tr|Q3TMX5|Q3TMX5_MOUSE Arginine-rich, mutated in early stage tumors, isoform CRA_b OS=Mus musculus OX=10090 GN=Manf PE=1 SV=1	179	Manf	secreted	signal peptide	NA	21	0.809	1.62e-125	-0.376937
>sp|Q9JHH6|CBPB2_MOUSE Carboxypeptidase B2 OS=Mus musculus OX=10090 GN=Cpb2 PE=1 SV=1	422	Cpb2	secreted	signal peptide	7	22	0.891	0	-1.29932
>sp|E9Q414|APOB_MOUSE Apolipoprotein B-100 OS=Mus musculus OX=10090 GN=Apob PE=1 SV=1	4505	Apob	secreted	signal peptide	759	22	0.886	1.42e-84	-0.497389
>sp|Q03734|SPA3M_MOUSE Serine protease inhibitor A3M OS=Mus musculus OX=10090 GN=Serpina3m PE=1 SV=2	418	Serpina3m	secreted	signal peptide	40	26	0.827	3.1e-222	-0.77333
>sp|P11499|HS90B_MOUSE Heat shock protein HSP 90-beta OS=Mus musculus OX=10090 GN=Hsp90ab1 PE=1 SV=3	724	Hsp90ab1	secreted	n	390	26	0.925	0.0151336	0.14968
>sp|Q61581|IBP7_MOUSE Insulin-like growth factor-binding protein 7 OS=Mus musculus OX=10090 GN=Igfbp7 PE=1 SV=3	281	Igfbp7	secreted	signal peptide	NA	31	0.042	1	0.0321902
>sp|P17742|PPIA_MOUSE Peptidyl-prolyl cis-trans isomerase A OS=Mus musculus OX=10090 GN=Ppia PE=1 SV=2	164	Ppia	secreted	n	30	32	0.949	1.4e-07	0.319553
>sp|Q8K4Z3|NNRE_MOUSE NAD(P)H-hydrate epimerase OS=Mus musculus OX=10090 GN=Naxe PE=1 SV=1	282	Naxe	secreted	n	NA	32	0.375	2.97e-12	0.0963473
>sp|Q00724|RET4_MOUSE Retinol-binding protein 4 OS=Mus musculus OX=10090 GN=Rbp4 PE=1 SV=2	201	Rbp4	secreted	signal peptide	1	33	0.978	1.9e-15	0.255311
>sp|P01887|B2MG_MOUSE Beta-2-microglobulin OS=Mus musculus OX=10090 GN=B2m PE=1 SV=2	119	B2m	secreted	signal peptide	4	33	0.97	4.18e-152	-0.627125
>sp|A6X935|ITIH4_MOUSE Inter alpha-trypsin inhibitor, heavy chain 4 OS=Mus musculus OX=10090 GN=Itih4 PE=1 SV=2	942	Itih4	secreted	signal peptide	83	35	0.913	0	-2.19383
>sp|Q00897|A1AT4_MOUSE Alpha-1-antitrypsin 1-4 OS=Mus musculus OX=10090 GN=Serpina1d PE=1 SV=1	413	Serpina1d	secreted	signal peptide	3	36	0.945	1.34e-53	-0.31926
>sp|Q00898|A1AT5_MOUSE Alpha-1-antitrypsin 1-5 OS=Mus musculus OX=10090 GN=Serpina1e PE=1 SV=1	413	Serpina1e	secreted	signal peptide	NA	36	0.996	0	-2.72942
>tr|Q3UTR7|Q3UTR7_MOUSE Angiotensinogen OS=Mus musculus OX=10090 GN=Agt PE=1 SV=1	482	Agt	secreted	n	NA	36	0.797	5.18e-90	-0.415546
>sp|P47877|IBP2_MOUSE Insulin-like growth factor-binding protein 2 OS=Mus musculus OX=10090 GN=Igfbp2 PE=2 SV=2	305	Igfbp2	secreted	signal peptide	NA	37	0.593	1	0.434656
>sp|Q00493|CBPE_MOUSE Carboxypeptidase E OS=Mus musculus OX=10090 GN=Cpe PE=1 SV=2	476	Cpe	secreted	signal peptide	3	38	0.001	1	0.00101359
>sp|Q06890|CLUS_MOUSE Clusterin OS=Mus musculus OX=10090 GN=Clu PE=1 SV=1	448	Clu	secreted	signal peptide	548	41	0.904	0	-1.15244
>tr|Q3KQQ2|Q3KQQ2_MOUSE MCG15829, isoform CRA_a OS=Mus musculus OX=10090 GN=Mup3 PE=1 SV=1	184	Mup3	secreted	signal peptide	NA	45	0.995	2.25e-90	-0.372161
>sp|P10148|CCL2_MOUSE C-C motif chemokine 2 OS=Mus musculus OX=10090 GN=Ccl2 PE=1 SV=1	148	Ccl2	secreted	signal peptide	NA	46	0.012	0.414699	-0.0507327
>sp|Q64726|ZA2G_MOUSE Zinc-alpha-2-glycoprotein OS=Mus musculus OX=10090 GN=Azgp1 PE=1 SV=2	307	Azgp1	secreted	signal peptide	NA	56	0.912	5.82e-56	-0.369519
>sp|Q60590|A1AG1_MOUSE Alpha-1-acid glycoprotein 1 OS=Mus musculus OX=10090 GN=Orm1 PE=1 SV=1	207	Orm1	secreted	signal peptide	NA	65	0.99	0	-2.7424
>sp|P97298|PEDF_MOUSE Pigment epithelium-derived factor OS=Mus musculus OX=10090 GN=Serpinf1 PE=1 SV=2	417	Serpinf1	secreted	signal peptide	NA	65	0.732	4.72e-34	-0.0820629
>sp|P06745|G6PI_MOUSE Glucose-6-phosphate isomerase OS=Mus musculus OX=10090 GN=Gpi PE=1 SV=4	558	Gpi	secreted	n	2	68	#N/A	#N/A	#N/A
>sp|P11672|NGAL_MOUSE Neutrophil gelatinase-associated lipocalin OS=Mus musculus OX=10090 GN=Lcn2 PE=1 SV=1	200	Lcn2	secreted	signal peptide	10	69	0.946	0	-3.60731
>sp|Q07456|AMBP_MOUSE Protein AMBP OS=Mus musculus OX=10090 GN=Ambp PE=1 SV=2	349	Ambp	secreted	signal peptide	28	83	0.928	0	-1.27856
>sp|Q9QXC1|FETUB_MOUSE Fetuin-B OS=Mus musculus OX=10090 GN=Fetub PE=1 SV=1	388	Fetub	secreted	signal peptide	NA	83	0.788	6.43e-186	-0.617661
>sp|P63158|HMGB1_MOUSE High mobility group protein B1 OS=Mus musculus OX=10090 GN=Hmgb1 PE=1 SV=2	215	Hmgb1	secreted	n	1	88	0.751	1	0.360983
>tr|B8JJN0|B8JJN0_MOUSE Predicted gene 20547 OS=Mus musculus OX=10090 GN=Gm20547 PE=3 SV=1	1276	Gm20547	secreted	signal peptide	14	105	#N/A	#N/A	#N/A
>sp|Q9DBD0|ICA_MOUSE Inhibitor of carbonic anhydrase OS=Mus musculus OX=10090 GN=Ica PE=1 SV=1	700	Ica	secreted	signal peptide	NA	120	#N/A	#N/A	#N/A
>sp|P08226|APOE_MOUSE Apolipoprotein E OS=Mus musculus OX=10090 GN=Apoe PE=1 SV=2	311	Apoe	secreted	signal peptide	580	133	1	1	0.170553
>sp|P20918|PLMN_MOUSE Plasminogen OS=Mus musculus OX=10090 GN=Plg PE=1 SV=3	812	Plg	secreted	signal peptide	5	147	0.866	5.23e-283	-1.07474
>sp|P29699|FETUA_MOUSE Alpha-2-HS-glycoprotein OS=Mus musculus OX=10090 GN=Ahsg PE=1 SV=1	345	Ahsg	secreted	signal peptide	16	176	0.96	2.76e-137	-0.628419
>sp|P07309|TTHY_MOUSE Transthyretin OS=Mus musculus OX=10090 GN=Ttr PE=1 SV=1	147	Ttr	secreted	signal peptide	5	181	0.989	0.00106107	0.240448
>sp|Q01339|APOH_MOUSE Beta-2-glycoprotein 1 OS=Mus musculus OX=10090 GN=Apoh PE=1 SV=1	345	Apoh	secreted	signal peptide	NA	210	0.906	7.24e-85	-0.492711
>sp|P21614|VTDB_MOUSE Vitamin D-binding protein OS=Mus musculus OX=10090 GN=Gc PE=1 SV=2	476	Gc	secreted	signal peptide	98	221	0.958	4.87e-159	-0.681334
>sp|Q00623|APOA1_MOUSE Apolipoprotein A-I OS=Mus musculus OX=10090 GN=Apoa1 PE=1 SV=2	264	Apoa1	secreted	signal peptide	89	241	0.993	7.61e-73	-0.318116
>sp|P47876|IBP1_MOUSE Insulin-like growth factor-binding protein 1 OS=Mus musculus OX=10090 GN=Igfbp1 PE=2 SV=2	272	Igfbp1	secreted	signal peptide	25	254	0.66	0	-1.25757
>sp|P06728|APOA4_MOUSE Apolipoprotein A-IV OS=Mus musculus OX=10090 GN=Apoa4 PE=1 SV=3	395	Apoa4	secreted	signal peptide	16	267	0.537	8.9e-45	1.7009
>sp|P22599|A1AT2_MOUSE Alpha-1-antitrypsin 1-2 OS=Mus musculus OX=10090 GN=Serpina1b PE=1 SV=2	413	Serpina1b	secreted	signal peptide	2	286	0.975	8.03e-27	-0.192955
>sp|Q91X72|HEMO_MOUSE Hemopexin OS=Mus musculus OX=10090 GN=Hpx PE=1 SV=2	460	Hpx	secreted	signal peptide	14	293	0.99	0	-2.68955
>sp|Q921I1|TRFE_MOUSE Serotransferrin OS=Mus musculus OX=10090 GN=Tf PE=1 SV=1	697	Tf	secreted	signal peptide	2	662	#N/A	#N/A	#N/A
>sp|P07724|ALBU_MOUSE Serum albumin OS=Mus musculus OX=10090 GN=Alb PE=1 SV=3	608	Alb	secreted	signal peptide	61	1258	0.999	3.57e-10	-0.0290393
>sp|Q07968|F13B_MOUSE Coagulation factor XIII B chain OS=Mus musculus OX=10090 GN=F13b PE=1 SV=2	669	F13b	secreted	signal peptide	1	NA	0.644	1.68e-70	-0.18669
>sp|P04939|MUP3_MOUSE Major urinary protein 3 OS=Mus musculus OX=10090 GN=Mup3 PE=1 SV=1	184	Mup3	secreted	signal peptide	1	NA	0.995	2.25e-90	-0.372161
>sp|P10923|OSTP_MOUSE Osteopontin OS=Mus musculus OX=10090 GN=Spp1 PE=1 SV=1	294	Spp1	secreted	signal peptide	1	NA	0.2	4.71e-72	-0.539634
>sp|P18406|CCN1_MOUSE CCN family member 1 OS=Mus musculus OX=10090 GN=Ccn1 PE=1 SV=1	379	Ccn1	secreted	signal peptide	1	NA	#N/A	#N/A	#N/A
>sp|Q9DD06|RARR2_MOUSE Retinoic acid receptor responder protein 2 OS=Mus musculus OX=10090 GN=Rarres2 PE=1 SV=1	162	Rarres2	secreted	signal peptide	1	NA	0.832	1	0.19731
>sp|P97352|S10AD_MOUSE Protein S100-A13 OS=Mus musculus OX=10090 GN=S100a13 PE=1 SV=1	98	S100a13	secreted	n	1	NA	0.487	1	0.415425
>sp|P98064|MASP1_MOUSE Mannan-binding lectin serine protease 1 OS=Mus musculus OX=10090 GN=Masp1 PE=1 SV=2	704	Masp1	secreted	signal peptide	1	NA	0.626	3.26e-95	-0.237525
>sp|Q9Z0F8|ADA17_MOUSE Disintegrin and metalloproteinase domain-containing protein 17 OS=Mus musculus OX=10090 GN=Adam17 PE=1 SV=3	827	Adam17	secreted	signal peptide	1	NA	0.183	1.01e-22	-0.0888527
>sp|P21956|MFGM_MOUSE Lactadherin OS=Mus musculus OX=10090 GN=Mfge8 PE=1 SV=3	463	Mfge8	secreted	signal peptide	1	NA	0.043	1	0.00753301
>sp|Q769J6|ATS13_MOUSE A disintegrin and metalloproteinase with thrombospondin motifs 13 OS=Mus musculus OX=10090 GN=Adamts13 PE=1 SV=1	1426	Adamts13	secreted	signal peptide	1	NA	0.003	1	-0.00144696
>sp|Q9R098|HGFA_MOUSE Hepatocyte growth factor activator OS=Mus musculus OX=10090 GN=Hgfac PE=1 SV=1	653	Hgfac	secreted	signal peptide	2	NA	0.584	4.41e-92	-0.193715
>sp|P14106|C1QB_MOUSE Complement C1q subcomponent subunit B OS=Mus musculus OX=10090 GN=C1qb PE=1 SV=2	253	C1qb	secreted	signal peptide	2	NA	0.035	1	0.0104031
>sp|Q99JR5|TINAL_MOUSE Tubulointerstitial nephritis antigen-like OS=Mus musculus OX=10090 GN=Tinagl1 PE=1 SV=1	466	Tinagl1	secreted	signal peptide	2	NA	0.027	1	-0.069562
>sp|Q8CBR6|TSK_MOUSE Tsukushin OS=Mus musculus OX=10090 GN=Tsku PE=2 SV=2	354	Tsku	secreted	signal peptide	2	NA	0.182	1	0.19282
>sp|Q05020|APOC2_MOUSE Apolipoprotein C-II OS=Mus musculus OX=10090 GN=Apoc2 PE=2 SV=1	97	Apoc2	secreted	signal peptide	2	NA	0.048	1	0.0640865
>sp|Q61268|APOC4_MOUSE Apolipoprotein C-IV OS=Mus musculus OX=10090 GN=Apoc4 PE=1 SV=1	124	Apoc4	secreted	signal peptide	3	NA	0.973	2.06e-56	-0.338622
>sp|Q8CIE0|SPA11_MOUSE Serpin A11 OS=Mus musculus OX=10090 GN=Serpina11 PE=2 SV=1	424	Serpina11	secreted	signal peptide	3	NA	0.691	2.95e-208	-0.475277
>sp|P98086|C1QA_MOUSE Complement C1q subcomponent subunit A OS=Mus musculus OX=10090 GN=C1qa PE=1 SV=2	245	C1qa	secreted	signal peptide	3	NA	0.035	1	-0.18686
>sp|O70370|CATS_MOUSE Cathepsin S OS=Mus musculus OX=10090 GN=Ctss PE=1 SV=2	340	Ctss	secreted	signal peptide	3	NA	0.039	1	-0.0471389
>sp|P31532|SAA4_MOUSE Serum amyloid A-4 protein OS=Mus musculus OX=10090 GN=Saa4 PE=1 SV=2	130	Saa4	secreted	signal peptide	4	NA	0.913	2.3e-127	-0.590966
>sp|O08710|THYG_MOUSE Thyroglobulin OS=Mus musculus OX=10090 GN=Tg PE=1 SV=3	2766	Tg	secreted	signal peptide	4	NA	0.001	1	0.00123189
>sp|P42703|LIFR_MOUSE Leukemia inhibitory factor receptor OS=Mus musculus OX=10090 GN=Lifr PE=1 SV=1	1092	Lifr	secreted	signal peptide	5	NA	0.652	2.4e-115	-0.31932
>sp|P97430|SLPI_MOUSE Antileukoproteinase OS=Mus musculus OX=10090 GN=Slpi PE=1 SV=1	131	Slpi	secreted	signal peptide	5	NA	0.019	0.280444	0.0143268
>sp|O09043|NAPSA_MOUSE Napsin-A OS=Mus musculus OX=10090 GN=Napsa PE=1 SV=1	419	Napsa	secreted	signal peptide	5	NA	0.009	1	0.0464882
>sp|Q62009|POSTN_MOUSE Periostin OS=Mus musculus OX=10090 GN=Postn PE=1 SV=2	838	Postn	secreted	signal peptide	5	NA	0.005	1	0.0151784
>sp|O70165|FCN1_MOUSE Ficolin-1 OS=Mus musculus OX=10090 GN=Fcn1 PE=1 SV=1	334	Fcn1	secreted	signal peptide	6	NA	#N/A	#N/A	#N/A
>sp|P34928|APOC1_MOUSE Apolipoprotein C-I OS=Mus musculus OX=10090 GN=Apoc1 PE=1 SV=1	88	Apoc1	secreted	signal peptide	6	NA	0.999	9.44e-08	0.20933
>sp|Q9DCT5|SDF2_MOUSE Stromal cell-derived factor 2 OS=Mus musculus OX=10090 GN=Sdf2 PE=1 SV=1	211	Sdf2	secreted	signal peptide	6	NA	0.343	5.16e-28	-0.0233275
>sp|P55065|PLTP_MOUSE Phospholipid transfer protein OS=Mus musculus OX=10090 GN=Pltp PE=1 SV=1	493	Pltp	secreted	signal peptide	6	NA	0.065	1	-0.0393988
>sp|Q9ES30|C1QT3_MOUSE Complement C1q tumor necrosis factor-related protein 3 OS=Mus musculus OX=10090 GN=C1qtnf3 PE=2 SV=1	246	C1qtnf3	secreted	signal peptide	6	NA	0.002	1	0.00143512
>sp|Q9JLI3-2|MMEL1_MOUSE Isoform 2 of Membrane metallo-endopeptidase-like 1 OS=Mus musculus OX=10090 GN=Mmel1	742	Mmel1	secreted	n	7	NA	#N/A	#N/A	#N/A
>sp|O35608|ANGP2_MOUSE Angiopoietin-2 OS=Mus musculus OX=10090 GN=Angpt2 PE=2 SV=2	496	Angpt2	secreted	signal peptide	7	NA	0.003	1	0.00042697
>sp|P31230|AIMP1_MOUSE Aminoacyl tRNA synthase complex-interacting multifunctional protein 1 OS=Mus musculus OX=10090 GN=Aimp1 PE=1 SV=2	310	Aimp1	secreted	n	8	NA	0.352	4.32e-15	0.110062
>sp|P12246|SAMP_MOUSE Serum amyloid P-component OS=Mus musculus OX=10090 GN=Apcs PE=1 SV=2	224	Apcs	secreted	signal peptide	8	NA	0.919	0	-3.28497
>sp|P39039|MBL1_MOUSE Mannose-binding protein A OS=Mus musculus OX=10090 GN=Mbl1 PE=1 SV=1	239	Mbl1	secreted	signal peptide	8	NA	0.85	8.98e-230	-0.698842
>sp|Q9Z1T2|TSP4_MOUSE Thrombospondin-4 OS=Mus musculus OX=10090 GN=Thbs4 PE=1 SV=1	963	Thbs4	secreted	signal peptide	9	NA	#N/A	#N/A	#N/A
>sp|Q8BND5|QSOX1_MOUSE Sulfhydryl oxidase 1 OS=Mus musculus OX=10090 GN=Qsox1 PE=1 SV=1	748	Qsox1	secreted	signal peptide	9	NA	0.819	1.14e-259	-0.961337
>sp|Q9R0E1|PLOD3_MOUSE Multifunctional procollagen lysine hydroxylase and glycosyltransferase LH3 OS=Mus musculus OX=10090 GN=Plod3 PE=1 SV=1	741	Plod3	secreted	signal peptide	10	NA	0.157	2e-23	-0.0427212
>sp|P33622|APOC3_MOUSE Apolipoprotein C-III OS=Mus musculus OX=10090 GN=Apoc3 PE=1 SV=2	99	Apoc3	secreted	signal peptide	11	NA	0.987	9.91e-42	-0.234928
>sp|O08573|LEG9_MOUSE Galectin-9 OS=Mus musculus OX=10090 GN=Lgals9 PE=1 SV=1	353	Lgals9	secreted	n	11	NA	0.864	3.33e-115	-0.381925
>sp|O35988|SDC4_MOUSE Syndecan-4 OS=Mus musculus OX=10090 GN=Sdc4 PE=1 SV=1	198	Sdc4	secreted	signal peptide	11	NA	0.833	4.31e-223	-0.829064
>sp|Q03311|CHLE_MOUSE Cholinesterase OS=Mus musculus OX=10090 GN=Bche PE=1 SV=2	603	Bche	secreted	signal peptide	11	NA	0.471	9.03e-47	-0.0860264
>sp|Q810J1|PSG22_MOUSE Pregnancy-specific glycoprotein 22 OS=Mus musculus OX=10090 GN=Psg22 PE=1 SV=2	475	Psg22	secreted	signal peptide	11	NA	0.001	1	0.000321694
>sp|P16301|LCAT_MOUSE Phosphatidylcholine-sterol acyltransferase OS=Mus musculus OX=10090 GN=Lcat PE=1 SV=2	438	Lcat	secreted	signal peptide	13	NA	0.78	6.52e-161	-0.552697
>sp|P11680|PROP_MOUSE Properdin OS=Mus musculus OX=10090 GN=Cfp PE=2 SV=2	464	Cfp	secreted	signal peptide	13	NA	0.035	0.578851	-0.164486
>sp|Q9DBB9|CPN2_MOUSE Carboxypeptidase N subunit 2 OS=Mus musculus OX=10090 GN=Cpn2 PE=1 SV=2	547	Cpn2	secreted	signal peptide	14	NA	0.756	3.54e-171	-0.658696
>sp|Q9CZD3|GARS_MOUSE Glycine--tRNA ligase OS=Mus musculus OX=10090 GN=Gars PE=1 SV=1	729	Gars	secreted	n	14	NA	0.29	2.72e-30	0.0197764
>sp|P47931|FST_MOUSE Follistatin OS=Mus musculus OX=10090 GN=Fst PE=2 SV=1	344	Fst	secreted	signal peptide	14	NA	0.049	9.69e-07	-0.0250298
>sp|P26262|KLKB1_MOUSE Plasma kallikrein OS=Mus musculus OX=10090 GN=Klkb1 PE=1 SV=2	638	Klkb1	secreted	signal peptide	15	NA	0.747	1.66e-47	-0.203848
>sp|Q9WUZ9|ENTP5_MOUSE Ectonucleoside triphosphate diphosphohydrolase 5 OS=Mus musculus OX=10090 GN=Entpd5 PE=1 SV=1	427	Entpd5	secreted	signal peptide	15	NA	0.527	2.52e-18	0.029479
>sp|Q8VCT3|AMPB_MOUSE Aminopeptidase B OS=Mus musculus OX=10090 GN=Rnpep PE=1 SV=2	650	Rnpep	secreted	n	15	NA	0.264	6.15e-14	0.0221844
>sp|P06684|CO5_MOUSE Complement C5 OS=Mus musculus OX=10090 GN=C5 PE=1 SV=2	1680	C5	secreted	signal peptide	16	NA	#N/A	#N/A	#N/A
>sp|P98064-2|MASP1_MOUSE Isoform 2 of Mannan-binding lectin serine protease 1 OS=Mus musculus OX=10090 GN=Masp1	733	Masp1	secreted	signal peptide	19	NA	0.626	3.26e-95	-0.237525
>sp|P27656|LIPC_MOUSE Hepatic triacylglycerol lipase OS=Mus musculus OX=10090 GN=Lipc PE=2 SV=2	510	Lipc	secreted	signal peptide	20	NA	0.361	6.28e-10	0.0852121
>sp|P08607|C4BPA_MOUSE C4b-binding protein OS=Mus musculus OX=10090 GN=C4bpa PE=1 SV=3	469	C4bpa	secreted	signal peptide	22	NA	#N/A	#N/A	#N/A
>sp|Q99MN1|SYK_MOUSE Lysine--tRNA ligase OS=Mus musculus OX=10090 GN=Kars PE=1 SV=1	595	Kars	secreted	n	22	NA	0.309	1.15e-33	-0.0263184
>sp|Q02819|NUCB1_MOUSE Nucleobindin-1 OS=Mus musculus OX=10090 GN=Nucb1 PE=1 SV=2	459	Nucb1	secreted	signal peptide	23	NA	0.61	5.99e-98	-0.281664
>sp|P28666|MUG2_MOUSE Murinoglobulin-2 OS=Mus musculus OX=10090 GN=Mug2 PE=1 SV=2	1451	Mug2	secreted	signal peptide	26	NA	0.688	1.51e-80	-0.317125
>sp|Q91Y47|FA11_MOUSE Coagulation factor XI OS=Mus musculus OX=10090 GN=F11 PE=2 SV=2	624	F11	secreted	signal peptide	27	NA	0.329	7.29e-80	-0.171539
>tr|Q8VCU2|Q8VCU2_MOUSE Glycosylphosphatidylinositol specific phospholipase D1 OS=Mus musculus OX=10090 GN=Gpld1 PE=1 SV=1	842	Gpld1	secreted	signal peptide	31	NA	0.533	1.13e-45	-0.0980179
>sp|Q8C165|P20D1_MOUSE N-fatty-acyl-amino acid synthase/hydrolase PM20D1 OS=Mus musculus OX=10090 GN=Pm20d1 PE=1 SV=1	503	Pm20d1	secreted	signal peptide	31	NA	0.449	1.78e-53	-0.140783
>sp|Q8CIE6|COPA_MOUSE Coatomer subunit alpha OS=Mus musculus OX=10090 GN=Copa PE=1 SV=2	1224	Copa	secreted	n	36	NA	0.743	1.06e-101	-0.282337
>sp|P12023|A4_MOUSE Amyloid-beta A4 protein OS=Mus musculus OX=10090 GN=App PE=1 SV=3	770	App	secreted	signal peptide	38	NA	0.223	2.31e-11	-0.0127528
>sp|P28843|DPP4_MOUSE Dipeptidyl peptidase 4 OS=Mus musculus OX=10090 GN=Dpp4 PE=1 SV=3	760	Dpp4	secreted	n	43	NA	0.461	7.81e-34	-0.103762
>sp|Q6GQT1|A2MG_MOUSE Alpha-2-macroglobulin-P OS=Mus musculus OX=10090 GN=A2m PE=2 SV=2	1474	A2m	secreted	signal peptide	45	NA	0.01	0.000851188	-0.0117897
>sp|P97290|IC1_MOUSE Plasma protease C1 inhibitor OS=Mus musculus OX=10090 GN=Serping1 PE=1 SV=3	504	Serping1	secreted	signal peptide	48	NA	0.856	0	-1.20994
>sp|Q00519|XDH_MOUSE Xanthine dehydrogenase/oxidase OS=Mus musculus OX=10090 GN=Xdh PE=1 SV=5	1335	Xdh	secreted	n	50	NA	0.504	5.94e-40	-0.0310827
>sp|Q61703|ITIH2_MOUSE Inter-alpha-trypsin inhibitor heavy chain H2 OS=Mus musculus OX=10090 GN=Itih2 PE=1 SV=1	946	Itih2	secreted	signal peptide	106	NA	0.813	9.15e-210	-0.757979
>sp|P06909|CFAH_MOUSE Complement factor H OS=Mus musculus OX=10090 GN=Cfh PE=1 SV=2	1234	Cfh	secreted	signal peptide	130	NA	0.875	0	-1.5034
>sp|P28665|MUG1_MOUSE Murinoglobulin-1 OS=Mus musculus OX=10090 GN=Mug1 PE=1 SV=3	1476	Mug1	secreted	signal peptide	301	NA	0.843	1.93e-26	-0.208917
